# Supplementary material for: Cardiologist-Performed Baseline Evaluation with an Assessment of Coronary Status for Prostate Cancer Patients Undergoing Androgen Deprivation Therapy: Impact on Newly Diagnosed Coronary Artery Disease
Source: Cancers (Basel). 2023 Aug 17;15(16):4157. doi: 10.3390/cancers15164157 (PMC10452606; doi:10.3390/cancers15164157)
Supplement: Supplementary file 1 [file cancers-15-04157-s001.zip]

Archive with 1 entries (1 files):
- cancers-2467346-supplementary.pdf
